# Supplementary material for: Developing a Diagnostic Decision Support System for Benign Paroxysmal Positional Vertigo Using a Deep-Learning Model
Source: J Clin Med. 2019 May 8;8(5):633. doi: 10.3390/jcm8050633 (PMC6571642; doi:10.3390/jcm8050633)
Supplement: Supplementary file 1 [file jcm-08-00633-s001.zip]

Archive with 2 entries (2 files):
- Diagnostic process using deep learning.mp4
- S data.pdf
